# Supplementary material for: Longitudinal Plasma Metabolomics by GC–MS and LC–MS During Total Parenteral Nutrition After Gastrointestinal Surgery
Source: Metabolites. 2026 Mar 16;16(3):199. doi: 10.3390/metabo16030199 (PMC13027661; doi:10.3390/metabo16030199)
Supplement: Supplementary file 1 [file metabolites-16-00199-s001.zip]

Archive with 3 entries (2 files):
- metabolites-4156173-supplementary/
- metabolites-4156173-supplementary/Supplemantary.pdf
- metabolites-4156173-supplementary/Supplementary File 2.xlsx
