# Supplementary material for: Longitudinal Plasma Metabolomics by GC–MS and LC–MS During Total Parenteral Nutrition After Gastrointestinal Surgery
Source: Metabolites. 2026 Mar 16;16(3):199. doi: 10.3390/metabo16030199 (PMC13027661; doi:10.3390/metabo16030199)
Supplement: Supplementary file 1 [file metabolites-16-00199-s001.zip › metabolites-4156173-supplementary/Supplementary File 2.xlsx]

## Sheet: Metabolites_Statistical results
	Metabolite	Time			Metabolite	Time					Metabolite	Time
Similarity Dot Score		T0	T1			T0	T1	T2				T0	T1	T2	T3
86.8	1,3-Dihydroxyacetone	0.000264±0.000023	0.000390±0.000101		1,3-Dihydroxyacetone	0.000279±0.000025	0.000407±0.000107	0.000264±0.000023			1,3-Dihydroxyacetone	0.000259±0.000027	0.000443±0.000137	0.000266±0.000029	0.000287±0.000033
91	17,18-DiHETE	0.664842±0.183263	0.593299±0.181907		17,18-DiHETE	0.773095±0.205112	0.614082±0.192839	1.205331±0.377727			17,18-DiHETE	0.856745±0.239328	0.777939±0.239472	1.504610±0.470650	1.691067±0.703746
96.3	2-Hydroxybutyric Acid	0.000383±0.000041	0.000536±0.000174		2-Hydroxybutyric Acid	0.000382±0.000045	0.000555±0.000184	0.000309±0.000034			2-Hydroxybutyric Acid	0.000403±0.000047	0.000620±0.000237	0.000295±0.000042	0.000314±0.000049
83.5	3-Hydroxypropanoic Acid	0.000143±0.000036	0.000204±0.000101		3-Hydroxypropanoic Acid	0.000140±0.000039	0.000205±0.000108	0.000108±0.000025			3-Hydroxypropanoic Acid	0.000140±0.000049	0.000244±0.000139	0.000111±0.000030	0.000099±0.000020
89	3-Indolelactic Acid	0.000098±0.000012	0.000172±0.000069		3-Indolelactic Acid	0.000096±0.000012	0.000170±0.000074	0.000092±0.000015			3-Indolelactic Acid	0.000093±0.000013	0.000201±0.000094	0.000100±0.000018	0.000100±0.000016
92.1	3-Phenyllactic Acid	0.000073±0.000012	0.000119±0.000055		3-Phenyllactic Acid	0.000066±0.000010	0.000121±0.000059	0.000065±0.000007			3-Phenyllactic Acid	0.000060±0.000008	0.000134±0.000076	0.000067±0.000009	0.000072±0.000009
84.4	4-Hydroxy-3-Methoxymandelic Acid	0.000414±0.000038	0.000477±0.000087		4-Hydroxy-3-Methoxymandelic Acid	0.000424±0.000040	0.000488±0.000092	0.000423±0.000050			4-Hydroxy-3-Methoxymandelic Acid	0.000400±0.000034	0.000497±0.000114	0.000434±0.000059	0.000469±0.000065
79.8	4-Tert-Butyl-2,6-Dimethyl-3,5-Dinitroacetophenone	0.000112±0.000012	0.000156±0.000062		4-Tert-Butyl-2,6-Dimethyl-3,5-Dinitroacetophenone	0.000113±0.000012	0.000161±0.000066	0.000110±0.000018			4-Tert-Butyl-2,6-Dimethyl-3,5-Dinitroacetophenone	0.000111±0.000015	0.000186±0.000084	0.000115±0.000022	0.000139±0.000023
70	5-Alpha-Pregnan-3,20-Dione	0.000530±0.000086	0.000599±0.000114		5-Alpha-Pregnan-3,20-Dione	0.000554±0.000090	0.000611±0.000121	0.000571±0.000107			5-Alpha-Pregnan-3,20-Dione	0.000475±0.000076	0.000572±0.000132	0.000529±0.000111	0.000608±0.000145
71.9	5-Cholesten-3-Beta-7-Alpha-Diol	0.000236±0.000047	0.000292±0.000091		5-Cholesten-3-Beta-7-Alpha-Diol	0.000255±0.000049	0.000305±0.000096	0.000236±0.000059			5-Cholesten-3-Beta-7-Alpha-Diol	0.000273±0.000056	0.000341±0.000122	0.000260±0.000074	0.000405±0.000102
78.5	5-Hydroxy-L-Tryptophan	0.000060±0.000010	0.000119±0.000072		5-Hydroxy-L-Tryptophan	0.000061±0.000010	0.000127±0.000076	0.000054±0.000009			5-Hydroxy-L-Tryptophan	0.000053±0.000009	0.000135±0.000099	0.000040±0.000007	0.000048±0.000009
79.6	5-Hydroxytryptamine	0.000217±0.000046	0.000236±0.000096		5-Hydroxytryptamine	0.000225±0.000049	0.000240±0.000102	0.000210±0.000041			5-Hydroxytryptamine	0.000214±0.000059	0.000247±0.000131	0.000206±0.000047	0.000309±0.000068
86	5a-Dihydrotestosterone sulfate	1.024119±0.353325	0.719821±0.194214		5a-Dihydrotestosterone sulfate	1.364113±0.445338	0.684170±0.197291	0.895234±0.267668			5a-Dihydrotestosterone sulfate	1.168285±0.462847	0.723156±0.238700	1.149677±0.328989	0.904275±0.247195
77.6	9,12,15-(Z,Z,Z)-Octadecatrienoic acid	0.000075±0.000008	0.000216±0.000131		9,12,15-(Z,Z,Z)-Octadecatrienoic acid	0.000083±0.000009	0.000229±0.000140	0.000084±0.000013			9,12,15-(Z,Z,Z)-Octadecatrienoic acid	0.000071±0.000009	0.000255±0.000180	0.000079±0.000010	0.000081±0.000015
92.5	Acetol	0.001491±0.000179	0.002394±0.000415		Acetol	0.001554±0.000188	0.002444±0.000441	0.001718±0.000266			Acetol	0.001574±0.000220	0.002758±0.000541	0.001886±0.000316	0.001760±0.000246
97.4	Alanine	0.000623±0.000048	0.000832±0.000128		Alanine	0.000586±0.000045	0.000819±0.000136	0.000657±0.000061			Alanine	0.000596±0.000051	0.000900±0.000172	0.000706±0.000074	0.000825±0.000071
98	Alpha Ketoglutaric Acid	0.000273±0.000053	0.000362±0.000139		Alpha Ketoglutaric Acid	0.000269±0.000056	0.000366±0.000148	0.000264±0.000049			Alpha Ketoglutaric Acid	0.000206±0.000025	0.000389±0.000191	0.000232±0.000050	0.000297±0.000082
77.1	Alpha Tocophereol	0.000118±0.000029	0.000176±0.000067		Alpha Tocophereol	0.000112±0.000031	0.000174±0.000071	0.000082±0.000014			Alpha Tocophereol	0.000088±0.000023	0.000195±0.000091	0.000077±0.000014	0.000110±0.000020
88	Arachidonic acid	0.392342±0.292893	0.876880±0.551534		Arachidonic acid	0.438380±0.311305	0.907334±0.587015	0.803160±0.551961			Arachidonic acid	0.144739±0.128687	0.187006±0.157831	0.193206±0.191411	0.386453±0.248798
95.8	Arginine	0.000399±0.000050	0.000436±0.000086		Arginine	0.000407±0.000053	0.000441±0.000091	0.000449±0.000077			Arginine	0.000420±0.000063	0.000484±0.000116	0.000496±0.000097	0.000617±0.000130
83.6	Asparagine	0.000568±0.000066	0.000982±0.000484		Asparagine	0.000598±0.000069	0.001038±0.000514	0.000536±0.000076			Asparagine	0.000529±0.000061	0.001169±0.000663	0.000538±0.000093	0.000575±0.000097
92.9	Aspartic Acid	0.000148±0.000020	0.000190±0.000074		Aspartic Acid	0.000149±0.000021	0.000194±0.000079	0.000117±0.000015			Aspartic Acid	0.000150±0.000023	0.000217±0.000102	0.000113±0.000017	0.000117±0.000021
79	Behenic Acid	0.000190±0.000032	0.000296±0.000096		Behenic Acid	0.000189±0.000032	0.000293±0.000101	0.000259±0.000064			Behenic Acid	0.000200±0.000040	0.000328±0.000129	0.000243±0.000054	0.000201±0.000044
75	Beta- Alanine	0.001529±0.000235	0.001640±0.000631		Beta- Alanine	0.001508±0.000248	0.001672±0.000672	0.001870±0.000691			Beta- Alanine	0.001617±0.000295	0.002027±0.000858	0.002258±0.000880	0.002423±0.000737
95	Beta-Glycerolphosphate	0.000054±0.000011	0.000136±0.000064		Beta-Glycerolphosphate	0.000057±0.000011	0.000141±0.000068	0.000057±0.000011			Beta-Glycerolphosphate	0.000047±0.000007	0.000148±0.000087	0.000050±0.000007	0.000053±0.000009
83	C17-Sphinganine	1.741243±0.363042	1.559020±0.357138		C17-Sphinganine	1.763601±0.383153	1.654510±0.376033	2.099544±0.511891			C17-Sphinganine	1.578271±0.431320	1.463827±0.439447	1.415628±0.363423	1.464040±0.540373
94.2	CHOLESTEROL	0.008878±0.000660	0.008461±0.000856		CHOLESTEROL	0.009313±0.000688	0.008759±0.000884	0.009837±0.001291			CHOLESTEROL	0.009010±0.000741	0.008814±0.001011	0.010515±0.001605	0.011059±0.001854
95.8	Citramalic Acid	0.002426±0.000483	0.002460±0.000401		Citramalic Acid	0.002443±0.000511	0.002621±0.000435	0.002933±0.000485			Citramalic Acid	0.001745±0.000419	0.002338±0.000480	0.002356±0.000507	0.001778±0.000503
98.2	Citric Acid	0.003093±0.000291	0.003797±0.000715		Citric Acid	0.003066±0.000294	0.003885±0.000757	0.003106±0.000404			Citric Acid	0.002986±0.000343	0.004214±0.000956	0.003189±0.000503	0.003097±0.000355
81.6	Cycloleucine	0.000187±0.000022	0.000283±0.000110		Cycloleucine	0.000202±0.000024	0.000293±0.000117	0.000199±0.000027			Cycloleucine	0.000195±0.000025	0.000345±0.000150	0.000223±0.000032	0.000233±0.000046
88	Decanoyl-L-carnitine	0.826967±0.281717	0.506596±0.165487		Decanoyl-L-carnitine	0.849589±0.297940	0.485491±0.168883	0.544887±0.195870			Decanoyl-L-carnitine	0.682918±0.348583	0.358477±0.202548	0.244434±0.102708	0.293794±0.125036
77.8	Estrone	0.035774±0.005476	0.035138±0.007243		Estrone	0.037401±0.005738	0.036055±0.007673	0.035380±0.006946			Estrone	0.033646±0.005669	0.033386±0.008365	0.032778±0.006859	0.039331±0.009447
97.4	Fructose	0.000525±0.000082	0.000749±0.000176		Fructose	0.000537±0.000085	0.000704±0.000176	0.000601±0.000104			Fructose	0.000557±0.000094	0.000883±0.000214	0.000720±0.000123	0.000752±0.000135
98.1	Fumaric Acid	0.000194±0.000035	0.000215±0.000054		Fumaric Acid	0.000196±0.000036	0.000219±0.000057	0.000185±0.000031			Fumaric Acid	0.000187±0.000043	0.000213±0.000072	0.000156±0.000027	0.000173±0.000030
98.3	GUANINE	0.000959±0.000088	0.001021±0.000108		GUANINE	0.000986±0.000094	0.001046±0.000112	0.001045±0.000120			GUANINE	0.000926±0.000080	0.001045±0.000135	0.001059±0.000147	0.001142±0.000172
97.7	Glucopyranose	0.022365±0.003071	0.025214±0.003528		Glucopyranose	0.025105±0.003496	0.027830±0.004138	0.020269±0.003229			Glucopyranose	0.024445±0.003905	0.023792±0.004354	0.015553±0.002445	0.018979±0.002701
96.2	Glucose	0.214087±0.018888	0.230568±0.020179		Glucose	0.214716±0.019621	0.224656±0.021430	0.214407±0.021210			Glucose	0.216775±0.022764	0.238495±0.024531	0.228729±0.023650	0.231317±0.025158
89.9	Glutamic Acid	0.000171±0.000022	0.000253±0.000080		Glutamic Acid	0.000163±0.000022	0.000254±0.000085	0.000179±0.000027			Glutamic Acid	0.000177±0.000027	0.000285±0.000109	0.000192±0.000033	0.000218±0.000034
97.8	Glutamine	0.000065±0.000009	0.000185±0.000096		Glutamine	0.000070±0.000011	0.000190±0.000102	0.000078±0.000019			Glutamine	0.000064±0.000010	0.000218±0.000132	0.000081±0.000024	0.000072±0.000017
97.3	Glycerol	0.001260±0.000101	0.001373±0.000173		Glycerol	0.001335±0.000113	0.001354±0.000180	0.001105±0.000107			Glycerol	0.001304±0.000132	0.001475±0.000226	0.001168±0.000133	0.001283±0.000139
99	Glycerol 1-Phosphate	0.000339±0.000072	0.000614±0.000167		Glycerol 1-Phosphate	0.000367±0.000077	0.000643±0.000177	0.000385±0.000074			Glycerol 1-Phosphate	0.000311±0.000063	0.000622±0.000198	0.000353±0.000061	0.000374±0.000079
77	Glycine	0.002789±0.000186	0.003480±0.000315		Glycine	0.002770±0.000186	0.003437±0.000295	0.003738±0.000429			Glycine	0.002774±0.000220	0.003251±0.000226	0.003733±0.000455	0.004177±0.000472
90	Glycochenodeoxycholic acid 3-glucuronide	0.204094±0.116067	0.402873±0.360495		Glycochenodeoxycholic acid 3-glucuronide	0.084936±0.072298	0.044515±0.026349	0.028619±0.009210			Glycochenodeoxycholic acid 3-glucuronide	0.014744±0.005856	0.022492±0.007929	0.033792±0.011553	0.049553±0.018236
84	Glycocholic Acid	0.039904±0.016768	0.099333±0.068758		Glycocholic Acid	0.024903±0.011993	0.027753±0.012284	0.021618±0.009702			Glycocholic Acid	0.030416±0.015311	0.021119±0.008582	0.025132±0.012351	0.017095±0.009127
78.6	Glycolic Acid	0.000052±0.000012	0.000165±0.000117		Glycolic Acid	0.000062±0.000014	0.000174±0.000125	0.000097±0.000054			Glycolic Acid	0.000060±0.000016	0.000218±0.000161	0.000106±0.000069	0.000027±0.000006
99	Hexadecanoic Acid	0.009071±0.000688	0.008167±0.000992		Hexadecanoic Acid	0.009915±0.000804	0.008512±0.001029	0.008814±0.001123			Hexadecanoic Acid	0.009654±0.000823	0.008793±0.001272	0.009465±0.001402	0.009961±0.001619
82.8	Homoserine	0.001110±0.000265	0.000921±0.000199		Homoserine	0.001164±0.000280	0.000984±0.000209	0.001132±0.000211			Homoserine	0.001070±0.000230	0.000941±0.000205	0.000983±0.000202	0.000822±0.000118
93.3	Hypotaurine	0.000056±0.000010	0.000119±0.000076		Hypotaurine	0.000056±0.000010	0.000124±0.000081	0.000068±0.000019			Hypotaurine	0.000049±0.000008	0.000151±0.000105	0.000075±0.000024	0.000072±0.000022
89.1	Hypoxanthine	0.000098±0.000020	0.000176±0.000089		Hypoxanthine	0.000101±0.000021	0.000184±0.000094	0.000068±0.000016			Hypoxanthine	0.000122±0.000025	0.000229±0.000121	0.000076±0.000020	0.000061±0.000019
74.4	Indole-3-Acetaldehyde	0.000945±0.000117	0.000884±0.000124		Indole-3-Acetaldehyde	0.001037±0.000118	0.001026±0.000151	0.001079±0.000179			Indole-3-Acetaldehyde	0.001023±0.000142	0.000902±0.000133	0.000903±0.000143	0.000898±0.000127
88.8	Inosine	0.002076±0.000377	0.001714±0.000523		Inosine	0.002035±0.000404	0.001781±0.000554	0.001769±0.000471			Inosine	0.001826±0.000387	0.001563±0.000617	0.001805±0.000467	0.002504±0.000810
97.3	Isoleucine	0.000814±0.000096	0.001121±0.000104		Isoleucine	0.000856±0.000106	0.001138±0.000107	0.001095±0.000136			Isoleucine	0.000806±0.000123	0.001174±0.000134	0.001163±0.000164	0.001335±0.000247
99.4	LPC 17:0	0.179075±0.054121	0.185672±0.058580		LPC 17:0	0.184263±0.057289	0.191291±0.062148	0.213906±0.071367			LPC 17:0	0.141984±0.066703	0.121451±0.054818	0.153335±0.078334	0.171678±0.070368
97	LPC 18:0	0.448764±0.160217	0.621817±0.209171		LPC 18:0	0.535076±0.186163	0.718681±0.228051	0.764821±0.250446			LPC 18:0	0.376153±0.182920	0.542642±0.228947	0.566897±0.226954	0.633458±0.225734
94.2	LPC 18:2	1.339004±0.391703	1.787913±0.556879		LPC 18:2	1.738663±0.563204	1.460236±0.541281	1.930674±0.572365			LPC 18:2	1.450814±0.482976	1.871517±0.678942	1.658185±0.622318	2.116431±0.736969
88	LPE(16:0/0:0)	0.372594±0.129451	0.424660±0.160741		LPE(16:0/0:0)	0.492665±0.186157	0.401640±0.167505	0.659313±0.254682			LPE(16:0/0:0)	0.404755±0.167500	0.515171±0.211624	0.685504±0.292294	0.625129±0.246361
84	LPE(18:2)	0.303899±0.087090	0.353250±0.129872		LPE(18:2)	0.310508±0.095011	0.280715±0.108320	0.297409±0.096187			LPE(18:2)	0.269807±0.092073	0.357463±0.136464	0.295014±0.094826	0.710984±0.295914
85	LPS(19:0)	0.729452±0.239954	0.649008±0.288819		LPS(19:0)	0.789909±0.272196	0.400998±0.134965	1.167549±0.369017			LPS(19:0)	0.656567±0.254379	0.495970±0.169702	1.125713±0.446537	1.304510±0.481272
81	Lactic Acid	0.001378±0.000274	0.001084±0.000347		Lactic Acid	0.001312±0.000291	0.001093±0.000370	0.001370±0.000460			Lactic Acid	0.001252±0.000255	0.001307±0.000471	0.001640±0.000584	0.002094±0.000698
70	Leukotriene D4	0.303311±0.073423	0.463609±0.175561		Leukotriene D4	0.308571±0.077735	0.292256±0.129751	0.414989±0.217152			Leukotriene D4	0.277056±0.071164	0.350646±0.166127	0.522119±0.277852	0.118998±0.034760
75	Linoleic Acid	0.000682±0.000069	0.000686±0.000103		Linoleic Acid	0.000750±0.000078	0.000708±0.000109	0.000570±0.000063			Linoleic Acid	0.000716±0.000088	0.000748±0.000135	0.000583±0.000075	0.000622±0.000090
98	Linoleyl Carnitine	0.030383±0.011262	0.046374±0.018290		Linoleyl Carnitine	0.041930±0.015931	0.060229±0.023121	0.066254±0.023845			Linoleyl Carnitine	0.020405±0.011083	0.029639±0.015879	0.046510±0.020194	0.059649±0.025255
97.3	Lysine	0.001041±0.000096	0.001185±0.000190		Lysine	0.001060±0.000101	0.001226±0.000200	0.001235±0.000195			Lysine	0.001080±0.000128	0.001220±0.000250	0.001256±0.000244	0.001521±0.000296
83.8	Malic Acid	0.000219±0.000021	0.000324±0.000112		Malic Acid	0.000241±0.000024	0.000344±0.000118	0.000249±0.000043			Malic Acid	0.000216±0.000023	0.000366±0.000152	0.000255±0.000054	0.000236±0.000027
85.5	Malonic Acid	0.000791±0.000069	0.000801±0.000105		Malonic Acid	0.000826±0.000077	0.000815±0.000112	0.000790±0.000111			Malonic Acid	0.000749±0.000080	0.000815±0.000136	0.000786±0.000138	0.000842±0.000150
91.3	Maltose	0.000114±0.000024	0.000243±0.000078		Maltose	0.000089±0.000016	0.000236±0.000083	0.000169±0.000034			Maltose	0.000085±0.000018	0.000279±0.000106	0.000192±0.000042	0.000199±0.000042
96.7	Mannitol	0.066127±0.015276	0.054770±0.013445		Mannitol	0.047895±0.010663	0.039538±0.008858	0.033625±0.008791			Mannitol	0.050564±0.013004	0.040772±0.010571	0.038480±0.011014	0.054430±0.016899
96.6	Methionine	0.000139±0.000019	0.000280±0.000076		Methionine	0.000124±0.000018	0.000262±0.000080	0.000173±0.000015			Methionine	0.000119±0.000022	0.000256±0.000102	0.000163±0.000015	0.000189±0.000026
86.6	Methylmalonic Acid	0.000487±0.000097	0.000548±0.000235		Methylmalonic Acid	0.000486±0.000103	0.000566±0.000250	0.000603±0.000232			Methylmalonic Acid	0.000444±0.000106	0.000715±0.000318	0.000704±0.000295	0.000682±0.000275
98.8	Myo-Inositol	0.002452±0.000287	0.002015±0.000348		Myo-Inositol	0.002320±0.000295	0.001950±0.000371	0.001692±0.000285			Myo-Inositol	0.002599±0.000353	0.002277±0.000456	0.001931±0.000340	0.001686±0.000289
89.9	Myo-Inositol-1-Phosphate	0.072689±0.015996	0.050482±0.013486		Myo-Inositol-1-Phosphate	0.074672±0.016871	0.058196±0.015186	0.058342±0.013244			Myo-Inositol-1-Phosphate	0.070573±0.018648	0.039678±0.013089	0.041104±0.011192	0.055705±0.013864
93.6	Myristic Acid	0.000250±0.000021	0.000250±0.000061		Myristic Acid	0.000272±0.000025	0.000258±0.000065	0.000185±0.000019			Myristic Acid	0.000244±0.000024	0.000270±0.000083	0.000174±0.000021	0.000194±0.000027
78.8	N-Acetyl-5-Hydroxytryptamine	0.000302±0.000085	0.005227±0.004959		N-Acetyl-5-Hydroxytryptamine	0.000314±0.000090	0.005559±0.005278	0.019460±0.013453			N-Acetyl-5-Hydroxytryptamine	0.000310±0.000112	0.000257±0.000134	0.000131±0.000031	0.000177±0.000040
85.8	N-Ethylglycine	0.000609±0.000335	0.000634±0.000379		N-Ethylglycine	0.000619±0.000355	0.000649±0.000403	0.029120±0.028800			N-Ethylglycine	0.000658±0.000456	0.000714±0.000517	0.037508±0.037201	0.000281±0.000068
90.1	N-Methylalanine	0.000071±0.000012	0.000153±0.000075		N-Methylalanine	0.000071±0.000011	0.000155±0.000080	0.000093±0.000009			N-Methylalanine	0.000071±0.000014	0.000176±0.000103	0.000093±0.000011	0.000097±0.000013
97.5	O-Phosphocolamine	0.000126±0.000017	0.000190±0.000084		O-Phosphocolamine	0.000123±0.000017	0.000196±0.000089	0.000132±0.000017			O-Phosphocolamine	0.000114±0.000014	0.000225±0.000115	0.000131±0.000021	0.000137±0.000018
96.2	Octadecanoic Acid	0.004716±0.000335	0.004459±0.000478		Octadecanoic Acid	0.005210±0.000470	0.004603±0.000496	0.004988±0.000651			Octadecanoic Acid	0.004942±0.000391	0.004709±0.000596	0.005426±0.000813	0.005680±0.000950
87	Oleic Acid	0.003216±0.000307	0.002842±0.000335		Oleic Acid	0.003469±0.000337	0.002897±0.000353	0.002690±0.000302			Oleic Acid	0.003317±0.000395	0.003092±0.000440	0.002812±0.000368	0.002965±0.000440
91.4	Oleoyl-L-Carnitine	0.163676±0.066386	0.183232±0.072112		Oleoyl-L-Carnitine	0.193321±0.073562	0.223091±0.079233	0.209249±0.072403			Oleoyl-L-Carnitine	0.122832±0.070456	0.166803±0.089205	0.117237±0.065575	0.098689±0.055959
97.2	Ornithine	0.000517±0.000081	0.000643±0.000106		Ornithine	0.000518±0.000086	0.000642±0.000112	0.000529±0.000061			Ornithine	0.000566±0.000104	0.000724±0.000140	0.000581±0.000075	0.000749±0.000123
82.3	Oxalacetic Acid	0.030123±0.014940	0.023347±0.011245		Oxalacetic Acid	0.032063±0.015855	0.031754±0.013371	0.030740±0.012800			Oxalacetic Acid	0.030685±0.017944	0.018569±0.012821	0.015324±0.010551	0.024956±0.014035
91.7	Oxalic Acid	0.001993±0.000398	0.001623±0.000489		Oxalic Acid	0.002232±0.000431	0.001702±0.000518	0.001135±0.000255			Oxalic Acid	0.002205±0.000524	0.001927±0.000657	0.001125±0.000276	0.001023±0.000210
88	PC(34:1)	1.634751±0.300167	2.180161±0.606599		PC(34:1)	1.608567±0.309864	2.156675±0.646938	1.823283±0.378145			PC(34:1)	1.307700±0.251019	1.211905±0.233946	1.460917±0.387011	1.265454±0.411245
72	Palmitic acid	0.102998±0.050197	0.087060±0.027808		Palmitic acid	0.117035±0.053409	0.089232±0.029565	0.068600±0.021640			Palmitic acid	0.067081±0.033244	0.071965±0.020837	0.070392±0.026096	0.042154±0.015052
96.8	Palmitic amide	0.242677±0.082975	0.239700±0.112358		Palmitic amide	0.228935±0.087375	0.228644±0.119155	0.183683±0.075288			Palmitic amide	0.197552±0.095413	0.113964±0.053241	0.120819±0.059538	0.247556±0.133680
70	Palmitoleic Acid	0.000336±0.000065	0.000317±0.000102		Palmitoleic Acid	0.000373±0.000071	0.000332±0.000108	0.000301±0.000072			Palmitoleic Acid	0.000340±0.000086	0.000359±0.000139	0.000313±0.000093	0.000202±0.000038
98.2	Phenylalanine	0.000542±0.000070	0.000661±0.000093		Phenylalanine	0.000504±0.000063	0.000634±0.000094	0.000600±0.000062			Phenylalanine	0.000460±0.000046	0.000676±0.000120	0.000652±0.000075	0.000725±0.000099
90	Phosphocholine	0.469317±0.099766	0.443461±0.101366		Phosphocholine	0.538193±0.110285	0.507482±0.111298	0.527695±0.115329			Phosphocholine	0.437833±0.110122	0.431806±0.115706	0.496160±0.123733	0.592135±0.117223
98.7	Phosphoric Acid	0.043697±0.004273	0.042835±0.007480		Phosphoric Acid	0.044875±0.004458	0.044478±0.007883	0.049679±0.008334			Phosphoric Acid	0.043988±0.005008	0.046303±0.009990	0.053678±0.010439	0.057424±0.009789
83	Phytosphingosine	2.457061±0.651964	2.208673±0.577983		Phytosphingosine	2.808878±0.760693	2.851930±0.881207	2.566601±0.778952			Phytosphingosine	2.034138±0.772931	1.474147±0.575182	1.000793±0.424511	1.580424±0.602219
98.9	Picolonic Acid	0.000381±0.000081	0.000509±0.000158		Picolonic Acid	0.000405±0.000086	0.000535±0.000167	0.000440±0.000128			Picolonic Acid	0.000347±0.000106	0.000339±0.000099	0.000270±0.000055	0.000274±0.000052
91.9	Pipecolic Acid	0.000750±0.000082	0.000795±0.000106		Pipecolic Acid	0.000780±0.000090	0.000796±0.000114	0.000760±0.000103			Pipecolic Acid	0.000740±0.000094	0.000856±0.000139	0.000822±0.000121	0.000912±0.000200
98.7	Proline	0.000515±0.000081	0.000667±0.000076		Proline	0.000491±0.000079	0.000666±0.000079	0.000613±0.000069			Proline	0.000482±0.000090	0.000685±0.000096	0.000631±0.000084	0.000716±0.000099
98	Pyroglutamic Acid	0.016732±0.005096	0.012884±0.002832		Pyroglutamic Acid	0.016918±0.005431	0.012950±0.003026	0.012229±0.003364			Pyroglutamic Acid	0.016028±0.006225	0.011879±0.002814	0.009588±0.001461	0.016209±0.005868
72.6	Pyrophosphate	0.028403±0.028316	0.000187±0.000107		Pyrophosphate	0.030233±0.030143	0.000196±0.000114	0.032347±0.029606			Pyrophosphate	0.039024±0.038934	0.000231±0.000147	0.041760±0.038206	0.000095±0.000014
82.5	Ribose-5-Phosphate	0.000102±0.000010	0.000239±0.000096		Ribose-5-Phosphate	0.000099±0.000010	0.000240±0.000102	0.000141±0.000020			Ribose-5-Phosphate	0.000104±0.000013	0.000284±0.000131	0.000161±0.000023	0.000125±0.000015
86.6	Sarcosine	0.001965±0.000405	0.001728±0.000506		Sarcosine	0.002207±0.000439	0.001828±0.000535	0.001185±0.000258			Sarcosine	0.002201±0.000517	0.002058±0.000677	0.001167±0.000274	0.001155±0.000265
98.7	Serine	0.000439±0.000041	0.000583±0.000085		Serine	0.000439±0.000043	0.000594±0.000090	0.000526±0.000053			Serine	0.000445±0.000051	0.000607±0.000112	0.000516±0.000056	0.000605±0.000063
96	Sorbitol	2.204829±0.420836	2.149873±0.593521		Sorbitol	1.898127±0.358993	1.938367±0.619460	2.391428±0.641930			Sorbitol	1.942067±0.433541	2.398824±0.777326	2.796200±0.798959	2.310322±0.787722
93.1	Squalene	0.000094±0.000020	0.000211±0.000141		Squalene	0.000102±0.000022	0.000223±0.000150	0.000105±0.000018			Squalene	0.000104±0.000027	0.000266±0.000194	0.000114±0.000023	0.000097±0.000017
98.7	Succinic Acid	0.001613±0.000511	0.002196±0.000782		Succinic Acid	0.001585±0.000538	0.002254±0.000832	0.002119±0.000813			Succinic Acid	0.001635±0.000680	0.001415±0.000309	0.001212±0.000257	0.001599±0.000366
94.4	Sucrose	0.001473±0.001157	0.000474±0.000211		Sucrose	0.001560±0.001231	0.000493±0.000224	0.000323±0.000142			Sucrose	0.001959±0.001588	0.000607±0.000286	0.000391±0.000182	0.000494±0.000216
98.2	THYMIN	0.000239±0.000048	0.000297±0.000106		THYMIN	0.000237±0.000052	0.000301±0.000113	0.000177±0.000031			THYMIN	0.000224±0.000061	0.000323±0.000145	0.000145±0.000020	0.000273±0.000104
96.4	Threitol	0.000237±0.000031	0.000259±0.000077		Threitol	0.000217±0.000031	0.000247±0.000082	0.000222±0.000054			Threitol	0.000205±0.000031	0.000284±0.000105	0.000256±0.000068	0.000229±0.000053
99.3	Threonic Acid	0.000205±0.000026	0.000249±0.000059		Threonic Acid	0.000191±0.000026	0.000240±0.000063	0.000183±0.000034			Threonic Acid	0.000189±0.000028	0.000270±0.000079	0.000198±0.000042	0.000184±0.000029
87.7	Threonine	0.000449±0.000045	0.000567±0.000086		Threonine	0.000451±0.000048	0.000571±0.000091	0.000569±0.000067			Threonine	0.000460±0.000061	0.000596±0.000115	0.000602±0.000079	0.000637±0.000092
94	Tryptophane	0.000429±0.000056	0.000677±0.000104		Tryptophane	0.000460±0.000063	0.000679±0.000107	0.000675±0.000109			Tryptophane	0.000476±0.000071	0.000775±0.000132	0.000786±0.000130	0.000944±0.000226
95.8	Tyrosine	0.002214±0.001076	0.003282±0.001389		Tyrosine	0.000687±0.000071	0.001998±0.001120	0.001170±0.000551			Tyrosine	0.000681±0.000070	0.002443±0.001441	0.001401±0.000707	0.002986±0.001561
99.1	Urea	0.008825±0.001038	0.009674±0.001462		Urea	0.009430±0.001098	0.010302±0.001503	0.009503±0.001771			Urea	0.009530±0.001181	0.010957±0.001816	0.010491±0.002225	0.012043±0.002291
95.4	Uric Acid	0.000914±0.000159	0.000906±0.000177		Uric Acid	0.000837±0.000147	0.000839±0.000175	0.000854±0.000195			Uric Acid	0.000770±0.000161	0.000931±0.000222	0.000923±0.000235	0.000772±0.000206
99.4	Valine	0.000828±0.000082	0.000987±0.000076		Valine	0.000869±0.000088	0.001004±0.000077	0.000972±0.000098			Valine	0.000832±0.000083	0.001043±0.000088	0.001039±0.000116	0.001128±0.000164

## Sheet: Pathway analysis
T0–T1–T2–T3 (T0-T1)
Pathway Name	p	-log(p)	Impact
Starch and sucrose metabolism	0.001184	2.9267	0.07763
Glycerolipid metabolism	0.049312	1.307	0.04361
T0–T1–T2–T3 (T0-T2)
Pathway Name	p	-log(p)	Impact
One carbon pool by folate	0.0015089	2.8213	0.09233
Glycine, serine and threonine metabolism	0.0024369	2.6132	0.35486
T0–T1–T2–T3 (T0-T3)
Pathway Name	p	-log(p)	Impact
Valine, leucine and isoleucine biosynthesis	0.00097506	3.011	0
Ascorbate and aldarate metabolism	0.0012494	2.9033	0
One carbon pool by folate	0.010653	1.9725	0.09233
Glycine, serine and threonine metabolism	0.016904	1.772	0.35486
Valine, leucine and isoleucine degradation	0.024391	1.6128	0
Phenylalanine, tyrosine and tryptophan biosynthesis	0.024913	1.6036	0.5
Phenylalanine metabolism	0.049266	1.3075	0.35714
T0–T1–T2–T3 simultaneously
Pathway Name	p	-log(p)	Impact
One carbon pool by folate	0.0015089	2.8213	0.09233
Glycine, serine and threonine metabolism	0.0024369	2.6132	0.35486
Valine, leucine and isoleucine biosynthesis	0.019968	1.6997	0
